# Supplementary material for: Lactococcus lactis secreting phage lysins as a potential antimicrobial against multi-drug resistant Staphylococcus aureus
Source: PeerJ. 2022 Mar 1;10:e12648. doi: 10.7717/peerj.12648 (PMC8896023; doi:10.7717/peerj.12648)
Supplement: Supplemental Information 4 [file peerj-10-12648-s004.xlsx]

## Sheet: Sheet1
		VAPGH	1	2	3	Average	Std dev	t-test
		1ug	0	0	0	0	0	0.00205973
		5ug	7	8	7	7.33333	0.57735	0.0081634
		10ug	10	10	9	9.66667	0.57735	0.0152681
		25ug	11	10	11	10.6667	0.57735	0.0350987
		50ug	12	13	13	12.6667	0.57735	0.0228602
		100ug	10	14	15	13	2.64575	0.0188442
		Endolysin	1	2	3	Average	Std dev
		1	7	8	7	7.33333	0.57735
		5	10	12	11	11	1
		10	13	13	11	12.3333	1.1547
		25	13	13	15	13.6667	1.1547
		50	17	16	18	17	1
		100	18	20	20	19.3333	1.1547
